# Supplementary material for: Multimorbidity patterns in the elderly: a prospective cohort study with cluster analysis
Source: BMC Geriatr. 2018 Jan 16;18:16. doi: 10.1186/s12877-018-0705-7 (PMC5771078; doi:10.1186/s12877-018-0705-7)
Supplement: Supplementary file 1 — Multimorbidity patterns in women 65–79 years across the period analysed. Patterns defined by prevalence >20% and ratio O/E > 2. (XLSX 26 kb) [file 12877_2018_705_MOESM1_ESM.xlsx]

## Sheet: Additional file 1
	Additional file 1
	Multimorbidity patterns in women 65-79 years across the period analysed. Patterns defined by prevalence >20% and ratio O/E >2.
		2009				2014
	Nonspecific pattern, n=28,592 (35.6%)				Nonspecific pattern, n=18,852 (36,4%)
				O/E	Stable in the pattern, n=17,465 (61.1%)			O/E
			Pre*	ratio			Pre*	ratio
	Code&	Disease			Code&
	K86	Hypertension, uncomplicated	0.546447	0.791945	T93	Lipid disorder	0.530819	0.908116
	T93	Lipid disorder	0.512101	0.888254	K86	Hypertension	0.479366	0.736104
	L95	Osteoporosis	0.347125	1.06361	L95	Osteoporosis	0.365691	1.18687
	Musculoskeletal pattern n=14,267 (17.8%)				Endocrine-metabolic pattern, n=10,151 (19.6%)
				O/E	Stable in the pattern, n=7,967 (55.8%)			O/E
			Pre*	ratio			Pre*	ratio
	Code&	Disease			Code&	Disease
	K86	Hypertension, uncomplicated	0.683255	0.990216	K86	Hypertension	0.924835	1.42016
	T93	Lipid disorder	0.634471	1.10051	T93	Lipid disorder	0.663974	1.13592
	L91	Osteoarthritis, other	0.454896	1.68264	T82	Obesity	0.639543	2.19745
	L90	Osteoarthritis of knee	0.45069	1.90659	T90	Diabetes	0.530588	2.5589
	L92	Shoulder syndrome	0.434219	2.38972	L90	Osteoarthritis of knee	0.317112	1.43146
	L95	Osteoporosis	0.425808	1.3047	F83	Retinopathy	0.0646242	2.72563
	K95	Varicose veins of leg	0.425177	1.90698
	L99	Musculoskeletal disease, other	0.398752	1.96638
	F92	Cataract	0.395809	1.55371
	T82	Obesity	0.37429	1.28049
	P76	Depressive disorder	0.360062	1.32028
	L86	Back syndrome with radiating pain	0.337001	2.22544
	S99	Skin disease, other	0.260812	2.07614
	P74	Anxiety disorder/anxiety state	0.238593	1.54743
	H86	Deafness	0.231023	1.88965
	L83	Neck syndrome	0.221981	2.68223
	L89	Osteoarthritis of hip	0.185253	2.43426
	N93	Carpal tunnel syndrome	0.168431	2.69974
	L85	Acquired deformity of spine	0.145721	2.8626
	L84	Back syndrome without radiating pain	0.136819	2.77542
	H82	Vertiginous syndrome	0.104437	2.03762
	S86	Dermatitis, seborrhoeic	0.0894372	2.39199
	L93	Tennis elbow	0.0318217	2.95411
	Endocrine-metabolic pattern, n=13,863 (17.3%)				Musculoskeletal pattern, n=8,759 (16.9%)
				O/E	Stable in the pattern, n=7,697 (55.5%)			O/E
			Pre*	ratio			Pre*	ratio
	Code&	Disease			Code&	Disease
	K86	Hypertension, uncomplicated	0.943302	1.36709	K86	Hypertension	0.622103	0.955288
	T93	Lipid disorder	0.686504	1.19076	T93	Lipid disorder	0.601553	1.02913
	T90	Diabetes, non-insulin dependent	0.644666	2.87647	L91	Osteoarthritis, other	0.445827	1.75577
	T82	Obesity	0.623458	2.13292	L90	Osteoarthritis of knee	0.428702	1.93519
	L90	Osteoarthritis of knee	0.308231	1.30393	L92	Shoulder syndrome	0.428702	2.37742
	F92	Cataract	0.240424	0.943765	K95	Varicose veins of leg	0.418769	1.96745
	U99	Urinary disease, other	0.234293	1.68797	L99	Musculoskeletal disease	0.417742	1.97949
	L91	Osteoarthritis, other	0.208396	0.770848	P76	Depressive disorder	0.364311	1.37409
	F83	Retinopathy	0.101205	3.90448	T82	Obesity	0.357118	1.22705
	N94	Peripheral neuritis/neuropathy	0.0508548	2.10256	L86	Back syndrome	0.355063	2.37695
	T92	Gout	0.0328212	2.71955	L95	Osteoporosis	0.352552	1.14423
					F92	Cataract	0.340678	1.57487
					L83	Neck syndrome	0.242151	2.97157
					S99	Skin disease, other	0.22925	1.94169
					P74	Anxiety disorder	0.227195	1.45481
					H86	Deafness	0.212581	1.91073
					L89	Osteoarthritis of hip	0.191118	2.72383
					N93	Carpal tunnel syndrome	0.184382	2.94891
					L85	Acquired deformity	0.160977	3.29422
					L84	Back syndrome	0.152072	3.2161
					S86	Dermatitis, seborrhoeic	0.0714693	2.13277
					L93	Tennis elbow	0.0367622	3.19191
	Digestive pattern, n=9,414 (11.7%)				Digestive pattern n=6,449 (12.4%)
				O/E	Stable in the pattern, n=5,223 (55.5%)			O/E
			Pre*	ratio			Pre*	ratio
	Code&	Disease			Code&	Disease
	K86	Hypertension, uncomplicated	0.671553	0.973257	K86	Hypertension	0.664444	1.02031
	T93	Lipid disorder	0.46144	0.800381	T93	Lipid disorder	0.527524	0.902478
	L95	Osteoporosis	0.403867	1.23747	L95	Osteoporosis	0.387812	1.25867
	D98	Cholecystitis/cholelithiasis	0.337582	3.90662	P76	Depressive disorder	0.323771	1.22118
	P76	Depressive disorder	0.332377	1.21877	D98	Cholecystitis/cholelithiasis	0.288572	3.95613
	L91	Osteoarthritis, other	0.304653	1.12689	L91	Osteoarthritis, other	0.288107	1.13463
	D99	Disease digestive system, other	0.302209	5.15188	D92	Diverticular disease	0.28516	3.60607
	D92	Diverticular disease	0.280221	3.30237	T82	Obesity	0.280819	0.964884
	D97	Liver disease NOS	0.276822	4.79346	D97	Liver disease NOS	0.268569	4.39711
	F92	Cataract	0.273316	1.07288	D99	Disease digestive system	0.267638	5.27893
	T82	Obesity	0.268961	0.920146	F92	Cataract	0.231199	1.06878
	K95	Varicose veins of leg	0.239006	1.07198	L99	Musculoskeletal disease	0.225616	1.06909
	L99	Musculoskeletal disease, other	0.235394	1.1608	K95	Varicose veins of leg	0.219724	1.0323
	T90	Diabetes, non-insulin dependent	0.216167	0.964528	U99	Urinary disease, other	0.207319	1.93838
	U99	Urinary disease, other	0.215743	1.55432	T90	Diabetes, non-insulin	0.199721	0.963205
	L90	Osteoarthritis of knee	0.20119	0.851109	L90	Osteoarthritis of knee	0.19631	0.886154
	D84	Oesophagus disease	0.17697	2.23113	D84	Oesophagus disease	0.193363	2.3331
	D72	Viral hepatitis	0.173678	5.54993	T99	Endocrine/metabolic	0.191813	2.02374
	X99	Genital disease, other	0.165392	2.29392	X99	Genital disease, other	0.176306	2.42861
	D81	Congenital anomaly, digestive system	0.145209	3.42054	D81	Congenital anomaly	0.165607	3.92154
	R99	Respiratory disease, other	0.141491	2.11415	R99	Respiratory disease, other	0.133044	2.08916
	T81	Goitre	0.0852985	2.04106	T81	Goitre	0.113661	2.56715
	D93	Irritable bowel syndrome	0.0649033	3.551	D72	Viral hepatitis	0.111955	4.27965
	D75	Malignant neoplasm, colon/rectum	0.0519439	2.31077	D93	Irritable bowel syndrome	0.0700884	3.7034
	B83	Purpura/coagulation defects	0.049607	3.31573	D75	Malignant neoplasm, colon	0.0449682	2.43566
	D86	Peptic ulcer, other	0.0489696	3.60014	D85	Duodenal ulcer	0.0448131	3.19517
	D85	Duodenal ulcer	0.0450393	2.89001	B83	Purpura/coagulation	0.0431075	3.24778
	X77	Malignant neoplasm, genital, female, other	0.0405779	3.08207	X77	Malignant neoplasm, genital	0.0387657	3.30497
	A70	Tuberculosis	0.0384534	3.31285	D86	Peptic ulcer, other	0.0348891	2.8706
	Neuropsychiatric pattern, n=8,242 (10.3%)				Neuropsychiatric pattern n=4,688 (9.0%)
				O/E	Stable in the pattern, n=3,503 (42.5%)			O/E
			Pre*	ratio			Pre*	ratio
	Code&	Disease			Code&	Disease
	K86	Hypertension, uncomplicated	0.704198	1.02057	K86	Hypertension	0.707765	1.08683
	T93	Lipid disorder	0.675807	1.17221	T93	Lipid disorder	0.706271	1.20828
	P76	Depressive disorder	0.535186	1.96243	P76	Depressive disorder	0.492108	1.8561
	L95	Osteoporosis	0.394686	1.20934	L95	Osteoporosis	0.392065	1.27247
	P70	Dementia	0.323708	5.9811	T90	Diabetes	0.37436	1.80545
	L91	Osteoarthritis, other	0.318248	1.17718	L91	Osteoarthritis	0.293089	1.15425
	T90	Diabetes, non-insulin dependent	0.310119	1.38373	F92	Cataract	0.263865	1.21979
	F92	Cataract	0.293618	1.15257	T82	Obesity	0.230162	0.790829
	K90	Stroke/cerebrovascular accident	0.23538	4.8137	P70	Dementia	0.210111	6.94143
	P71	Organic psychosis, other	0.160398	5.72041	K76	Ischaemic heart disease	0.178754	6.99828
	K76	Ischaemic heart disease without angina	0.139165	4.27178	K90	Stroke	0.168729	4.499
	K91	Cerebrovascular disease	0.129459	6.0546	P71	Organic psychosis	0.146118	6.65555
	N87	Parkinsonism	0.128488	6.619	B82	Anaemia, other	0.139292	2.45585
	N99	Neurological disease, other	0.115506	4.63457	K91	Cerebrovascular disease	0.115188	6.35863
	K92	Atherosclerosis/peripheral vascular disease	0.0960932	3.07928	K92	Atherosclerosis/peripheral vascular disease	0.114121	4.35923
	K89	Transient cerebral ischaemia	0.0926959	3.6734	K74	Ischaemic heart disease	0.114121	6.53643
	K74	Ischaemic heart disease with angina	0.0873574	3.83722	N87	Parkinsonism	0.111348	7.71622
	K75	Acute myocardial infarction	0.079471	4.78904	N99	Neurological disease	0.106869	4.85924
	N88	Epilepsy	0.0635768	5.83452	F83	Retinopathy	0.0979096	4.12949
	B81	Anaemia, Vit B12/folate deficiency	0.0401602	2.82806	K75	Acute myocardial	0.0957765	7.61437
					N94	Peripheral neuritis	0.0703925	2.98348
					K89	Transient cerebral ischaemia	0.0691126	3.45463
					F84	Macular degeneration	0.0317833	2.24148
					B81	Anaemia, Vit B12	0.0294369	2.79974
	Cardiovascular pattern, n=5,830 (7.3%)				Cardiovascular pattern, n=2,936 (5.7%)
				O/E	Stable in the pattern, n=2,607 (44.7%)			O/E
			Pre*	ratio			Pre*	ratio
	Code&	Disease			Code&	Disease
	K86	Hypertension, uncomplicated	0.81801	1.18551	K86	Hypertension	0.776226	1.19196
	K78	Atrial fibrillation/flutter	0.597084	6.80269	K78	Atrial fibrillation/flutter	0.581063	9.10226
	T93	Lipid disorder	0.534648	0.927362	T93	Lipid disorder	0.534741	0.914826
	K83	Heart valve disease NOS	0.497084	7.09938	K83	Heart valve disease	0.484332	8.29381
	K77	Heart failure	0.490051	8.8747	K77	Heart failure	0.436649	12.2876
	T82	Obesity	0.379931	1.29979	T82	Obesity	0.382493	1.31423
	L95	Osteoporosis	0.320412	0.981762	L95	Osteoporosis	0.298365	0.968365
	K84	Heart disease, other	0.296398	3.39185	K84	Heart disease, other	0.287125	3.88695
	L91	Osteoarthritis, other	0.29434	1.08875	L91	Osteoarthritis, other	0.271458	1.06906
	F92	Cataract	0.293997	1.15406	K95	Varicose veins of leg	0.267711	1.25775
	U99	Urinary disease, other	0.289022	2.08227	L90	Osteoarthritis of knee	0.26703	1.20539
	K95	Varicose veins of leg	0.289022	1.29631	T90	Diabetes, non-insulin	0.251362	1.21226
	L90	Osteoarthritis of knee	0.280617	1.18712	P76	Depressive disorder	0.250341	0.944219
	T90	Diabetes, non-insulin dependent	0.262607	1.17174	F92	Cataract	0.243188	1.1242
	P76	Depressive disorder	0.253859	0.930856	K71	Rheumatic fever/heart	0.229223	17.1207
	K71	Rheumatic fever/heart disease	0.208062	12.7683	U99	Urinary disease, other	0.225817	2.11134
	T99	Endocrine/metabolic/nutritional disease, other	0.206861	1.97429	T99	Endocrine/metabolic	0.191417	2.01956
	K87	Hypertension, complicated	0.19331	5.02921	K87	Hypertension	0.182902	5.54104
	B82	Anaemia, other/unspecified	0.157976	2.02897	R99	Respiratory disease	0.141689	2.22492
	R99	Respiratory disease, other	0.142882	2.13492	K90	Stroke/cerebrovascular	0.121594	3.24219
	R95	Chronic obstructive pulmonary disease	0.128473	2.98511	B82	Anaemia, other	0.115123	2.02972
	K90	Stroke/cerebrovascular accident	0.112864	2.30817	R95	Chronic obstructive pulmonary disease	0.108651	2.97671
	K80	Cardiac arrhythmia NOS	0.0881647	3.60607	K80	Cardiac arrhythmia	0.0844687	4.0654
	K76	Ischaemic heart disease without angina	0.086964	2.66942	K76	Ischaemic heart disease	0.0711853	2.78693
	K74	Ischaemic heart disease with angina	0.0590051	2.59183	T85	Hyperthyroidism	0.0395095	2.24313
	T85	Hyperthyroidism/thyrotoxicosis	0.048542	2.33561	K81	Heart/arterial murmur	0.0395095	2.98539
	K75	Acute myocardial infarction	0.0409949	2.47041	K74	Ischaemic heart disease	0.0364441	2.08738
	T92	Gout	0.0379074	3.14099	K79	Paroxysmal tachycardia	0.0326975	3.04287
	K81	Heart/arterial murmur NOS	0.0373928	2.48278	K75	Acute myocardial	0.0299728	2.38288
	K79	Paroxysmal tachycardia	0.0368782	3.10055
	#= O/E r: observed/expected ratio
	Pre*= Prevalence ratio
