# Supplementary material for: Multimorbidity patterns in the elderly: a prospective cohort study with cluster analysis
Source: BMC Geriatr. 2018 Jan 16;18:16. doi: 10.1186/s12877-018-0705-7 (PMC5771078; doi:10.1186/s12877-018-0705-7)
Supplement: Supplementary file 2 — Multimorbidity patterns in men 65–79 years across the period analysed. Patterns defined by prevalence >20% and ratio O/E > 2. (XLSX 32 kb) [file 12877_2018_705_MOESM2_ESM.xlsx]

## Sheet: Additional file 2
	Additional file 2
	Multimorbidity patterns in men 65-79 years across the period analysed. Patterns defined by prevalence >20% and ratio O/E >2.
		2009				2014
	Nonspecific pattern, n=21,765 ( 36.7%)				Nonspecific pattern, n=14,553 (38.2%)
				O/E	Stable in the pattern, n=13,511 (62.1%)			O/E
			Pre*	ratio			Pre*	ratio
	Code&	Disease			Code&
	K86	Hypertension, uncomplicated	0.566092	0.832243	K86	Hypertension, uncomplicated	0.558098	0.837081
	T93	Lipid disorder	0.402895	0.816064	T93	Lipid disorder	0.434343	0.850594
	Y85	Benign prostatic hypertrophy	0.399908	0.960955	Y85	Benign prostatic hypertrophy	0.413592	1.00478
	Endocrine-metabolic pattern, n=11,118 (18.7%)				Endocrine-metabolic pattern, n=6,910 (18.1%)
				O/E	Stable in the pattern, n=6,222 (56.0%)			O/E
			Pre*	ratio			Pre*	ratio
	Code&	Disease			Code&	Disease
	K86	Hypertension, uncomplicated	0.915003	1.34519	K86	Hypertension, uncomplicated	0.90767	1.3614
	T90	Diabetes, non-insulin dependent	0.731337	2.37135	T90	Diabetes, non-insulin dependent	0.761939	2.55232
	T93	Lipid disorder	0.718025	1.45436	T93	Lipid disorder	0.700289	1.37141
	T82	Obesity	0.375697	1.8932	T82	Obesity	0.391027	1.87342
	Y85	Benign prostatic hypertrophy	0.316874	0.761428	Y85	Benign prostatic hypertrophy	0.288567	0.701045
	U99	Urinary disease, other	0.289261	1.6962	T99	Endocrine/metabolic/nutritional disease, other	0.253401	1.72156
	T99	Endocrine/metabolic/nutritional disease, other	0.272171	1.80266	U99	Urinary disease, other	0.240087	1.62908
	F92	Cataract	0.2102	0.983778	F92	Cataract	0.209551	1.12024
	F83	Retinopathy	0.1136	3.77801	F83	Retinopathy	0.121274	4.04178
					N94	Peripheral neuritis/neuropathy	0.0583213	2.1137
	Muskuloskeletal pattern n=8,824 ( 14.9)				Muskuloskeletal pattern n=5,469 (14.3%)
				O/E	Stable in the pattern, n=5,057 (57.3%)			O/E
			Pre*	ratio			Pre*	ratio
	Code&	Disease			Code&	Disease
	K86	Hypertension, uncomplicated	0.670104	0.985156	K86	Hypertension, uncomplicated	0.645456	0.968108
	Y85	Benign prostatic hypertrophy	0.615934	1.48005	Y85	Benign prostatic hypertrophy	0.602121	1.46279
	T93	Lipid disorder	0.50884	1.03066	T93	Lipid disorder	0.52057	1.01946
	L90	Osteoarthritis of knee	0.342928	2.59552	L90	Osteoarthritis of knee	0.341562	2.72841
	F92	Cataract	0.331029	1.54928	L86	Back syndrome with radiating pain	0.33315	2.78005
	L86	Back syndrome with radiating pain	0.30995	2.61402	L92	Shoulder syndrome	0.304626	2.74964
	L91	Osteoarthritis, other	0.30825	2.45388	L91	Osteoarthritis, other	0.296032	2.54609
	L92	Shoulder syndrome	0.308024	2.83471	T82	Obesity	0.267508	1.28164
	T82	Obesity	0.273232	1.37686	L99	Muskuloskeletal disease, other	0.266594	2.92081
	L99	Musculoskeletal disease, other	0.270512	2.91179	F92	Cataract	0.257268	1.37533
	S99	Skin disease, other	0.264959	2.31624	H86	Deafness	0.25672	2.10222
	H86	Deafness	0.263599	2.10295	S99	Skin disease, other	0.242823	2.23302
	T90	Diabetes, non-insulin dependent	0.204216	0.662167	L83	Neck syndrome	0.20991	3.55858
	L83	Neck syndrome	0.195376	3.30535	K95	Varicose veins of leg	0.16365	2.24846
	K95	Varicose veins of leg	0.176111	2.2889	L89	Osteoarthritis of hip	0.163467	3.18147
	L89	Osteoarthritis of hip	0.162625	2.99091	P74	Anxiety disorder/anxiety state	0.145365	2.02053
	D92	Diverticular disease	0.150385	2.06971	D84	Oesophagus disease	0.138599	2.10953
	P74	Anxiety disorder/anxiety state	0.140979	2.0025	S86	Dermatitis, seborrhoeic	0.125251	2.21496
	D84	Oesophagus disease	0.138713	2.18824	L84	Back syndrome without radiating pain	0.109709	4.41699
	S86	Dermatitis, seborrhoeic	0.134293	2.33452	N93	Carpal tunnel syndrome	0.0921558	3.74188
	L84	Back syndrome without radiating pain	0.103808	3.91049	H82	Vertiginous syndrome	0.0716767	2.82025
	N93	Carpal tunnel syndrome	0.0965549	3.7055	L85	Acquired deformity of spine	0.0698482	4.5368
	H82	Vertiginous syndrome	0.0885086	2.80668	R96	Asthma	0.0660084	2.07992
	R96	Asthma	0.0686763	2.17895	D81	Congenital anomaly, digestive system	0.056866	2.23059
	L85	Acquired deformity of spine	0.0639166	4.15815	L93	Tennis elbow	0.0394953	3.02377
	D81	Congenital anomaly, digestive system	0.0591568	2.23984
	L93	Tennis elbow	0.0398912	3.38596
	S87	Dermatitis/atopic eczema	0.0352448	2.10162
	Digestive-respiratory pattern, n=6,396 (10.8%)				Digestive-respiratory pattern, n=4,442 (11.7%)
				O/E	Stable in the pattern, n=3,109 (48.6%)			O/E
			Pre*	ratio			Pre*	ratio
	Code&	Disease			Code&	Disease
	K86	Hypertension, uncomplicated	0.577236	0.848625	K86	Hypertension, uncomplicated	0.556731	0.835031
	R95	Chronic obstructive pulmonary disease	0.436523	2.52676	R95	Chronic obstructive pulmonary disease	0.457677	3.0411
	T93	Lipid disorder	0.33521	0.678967	T93	Lipid disorder	0.365151	0.715091
	Y85	Benign prostatic hypertrophy	0.303315	0.728847	Y85	Benign prostatic hypertrophy	0.311346	0.756384
	T90	Diabetes, non-insulin dependent	0.297999	0.966257	T90	Diabetes, non-insulin dependent	0.262494	0.879294
	D97	Liver disease NOS	0.278612	4.77616	R99	Respiratory disease, other	0.258442	2.28199
	F92	Cataract	0.228737	1.07054	F92	Cataract	0.236155	1.26246
	R99	Respiratory disease, other	0.223421	1.91863	D97	Liver disease NOS	0.228501	3.76005
	D98	Cholecystitis/cholelithiasis	0.212633	2.90484	D99	Disease digestive system, other	0.212967	3.49991
	P15	Chronic alcohol abuse	0.210757	5.51584	D98	Cholecystitis/cholelithiasis	0.19991	3.19445
	D99	Disease digestive system, other	0.202939	2.95113	P15	Chronic alcohol abuse	0.18145	5.12075
	D72	Viral hepatitis	0.17167	6.24868	B82	Anaemia, other/unspecified	0.120666	2.13388
	R84	Malignant neoplasm, bronchus, lung	0.106629	5.96269	D72	Viral hepatitis	0.107159	4.58032
	D77	Malignant neoplasm, digestive other/NOS	0.0994371	8.27448	U76	Malignant neoplasm, bladder	0.10018	2.94947
	U76	Malignant neoplasm, bladder	0.0972483	2.45421	D75	Malignant neoplasm, colon/rectum	0.0979289	2.8721
	D75	Malignant neoplasm, colon/rectum	0.0966229	2.33798	D85	Duodenal ulcer	0.0943269	2.52202
	D86	Peptic ulcer, other	0.0898999	3.13941	D86	Peptic ulcer, other	0.0929761	3.73147
	A79	Malignancy NOS	0.0853659	5.5293	A70	Tuberculosis	0.089149	6.03727
	A70	Tuberculosis	0.0841151	4.6511	R84	Malignant neoplasm, bronchus, lung	0.0823953	7.33992
	D85	Duodenal ulcer	0.0834897	2.00142	A79	Malignancy NOS	0.0641603	6.05505
					D81	Congenital anomaly, digestive system	0.0551553	2.16349
					B81	Anaemia, Vit B12/folate deficiency	0.0292661	2.41521
					T81	Goitre	0.0222873	2.14042
	Neuropsychiatric pattern, n=5,956 (10.6%)				Cardiovascular pattern, n=3,479 (9.1%)
				O/E	Stable in the pattern, n=2,741 (46.0%)			O/E
			Pre*	ratio			Pre*	ratio
	Code&	Disease			Code&	Disease
	K86	Hypertension, uncomplicated	0.672767	0.989071	K86	Hypertension, uncomplicated	0.820351	1.23043
	T93	Lipid disorder	0.544661	1.10321	T93	Lipid disorder	0.551308	1.07965
	Y85	Benign prostatic hypertrophy	0.457018	1.09819	K78	Atrial fibrillation/flutter	0.538661	5.67648
	T90	Diabetes, non-insulin dependent	0.378442	1.22709	Y85	Benign prostatic hypertrophy	0.444668	1.08028
	K90	Stroke/cerebrovascular accident	0.349396	4.31156	K77	Heart failure	0.387755	8.48189
	P76	Depressive disorder	0.340665	3.11385	K83	Heart valve disease NOS	0.374245	7.14515
	P70	Dementia	0.281901	6.56415	K84	Heart disease, other	0.324806	2.66205
	F92	Cataract	0.237743	1.11269	U99	Urinary disease, other	0.306985	2.08301
	K76	Ischaemic heart disease without angina	0.215413	2.11741	T82	Obesity	0.305548	1.46389
	K92	Atherosclerosis/peripheral vascular disease	0.196441	2.16274	T90	Diabetes, non-insulin dependent	0.304685	1.02062
	K91	Cerebrovascular disease	0.19409	5.83657	T99	Endocrine/metabolic/nutritional disease,other	0.273642	1.85908
	N87	Parkinsonism	0.173271	6.74119	R95	Chronic obstructive pulmonary disease	0.244036	1.62153
	K75	Acute myocardial infarction	0.135158	2.06357	K76	Ischaemic heart disease without angina	0.241161	2.6901
	N99	Neurological disease, other	0.134822	5.08204	K87	Hypertension, complicated	0.178212	4.38367
	P71	Organic psychosis, other	0.134654	6.12666	T92	Gout	0.161828	2.04035
	K89	Transient cerebral ischaemia	0.111316	3.58162	K75	Acute myocardial infarction	0.148893	2.64902
	K74	Ischaemic heart disease with angina	0.102921	2.35225	K80	Cardiac arrhythmia NOS	0.0919805	3.23518
	N88	Epilepsy	0.0821021	6.12729	K74	Ischaemic heart disease with angina	0.084507	2.18589
	A04	Weakness/tiredness, general	0.0636333	2.62547	B83	Purpura/coagulation defects	0.0505892	2.14551
	B81	Anaemia, Vit B12/folate deficiency	0.0399597	2.63135
	Cardiovascular pattern, n=5,272 (8.9%)				Neuropsychiatric pattern, n=3,274 (8.6%)
				O/E	Stable in the pattern, n=2,418 (45.9%)			O/E
			Pre*	ratio			Pre*	ratio
	Code&	Disease			Code&	Disease
	K86	Hypertension, uncomplicated	0.806335	1.18544	K86	Hypertension, uncomplicated	0.662492	0.99366
	K78	Atrial fibrillation/flutter	0.574734	4.84094	T93	Lipid disorder	0.587049	1.14964
	T93	Lipid disorder	0.504932	1.02274	Y85	Benign prostatic hypertrophy	0.445327	1.08188
	K77	Heart failure	0.473824	7.38635	T90	Diabetes, non-insulin dependent	0.382101	1.27995
	Y85	Benign prostatic hypertrophy	0.448976	1.07886	K90	Stroke/cerebrovascular accident	0.354918	5.34437
	K83	Heart valve disease NOS	0.424317	7.04989	P76	Depressive disorder	0.323458	3.18504
	U99	Urinary disease, other	0.353756	2.07439	P70	Dementia	0.216555	8.72789
	K84	Heart disease, other	0.352428	2.61113	F92	Cataract	0.211668	1.13156
	T90	Diabetes, non-insulin dependent	0.290402	0.941625	K91	Cerebrovascular disease	0.211668	7.06677
	R95	Chronic obstructive pulmonary disease	0.284712	1.64802	K92	Atherosclerosis/peripheral vascular disease	0.202505	2.6005
	T99	Endocrine/metabolic/nutritional disease, other	0.269727	1.78647	K76	Ischaemic heart disease without angina	0.200061	2.23164
	T82	Obesity	0.251897	1.26935	N99	Neurological disease, other	0.147221	6.22292
	F92	Cataract	0.250569	1.17272	N87	Parkinsonism	0.141723	7.10047
	K76	Ischaemic heart disease without angina	0.232739	2.28771	K75	Acute myocardial infarction	0.128283	2.28234
	R99	Respiratory disease, other	0.203907	1.75105	P71	Organic psychosis, other	0.126145	6.99062
	K87	Hypertension, complicated	0.17868	4.08369	K74	Ischaemic heart disease with angina	0.096518	2.49657
	K75	Acute myocardial infarction	0.15497	2.36606	N88	Epilepsy	0.0913256	7.33047
	B82	Anaemia, other/unspecified	0.15478	2.08615	K89	Transient cerebral ischaemia	0.0897984	3.62301
	K71	Rheumatic fever/heart disease	0.108498	10.6226	A04	Weakness/tiredness, general	0.0574221	3.12762
	K80	Cardiac arrhythmia NOS	0.0918058	2.86078	N94	Peripheral neuritis/neuropathy	0.0571167	2.07005
	T85	Hyperthyroidism/thyrotoxicosis	0.0314871	3.01316	B81	Anaemia, Vit B12/folate deficiency	0.0256567	2.11734
