# Supplementary material for: Multimorbidity patterns in the elderly: a prospective cohort study with cluster analysis
Source: BMC Geriatr. 2018 Jan 16;18:16. doi: 10.1186/s12877-018-0705-7 (PMC5771078; doi:10.1186/s12877-018-0705-7)
Supplement: Supplementary file 3 — Multimorbidity patterns in women aged >80 years across the period analysed. Patterns defined by prevalence >20% and ratio O/E > 2. (XLSX 29 kb) [file 12877_2018_705_MOESM3_ESM.xlsx]

## Sheet: Additional file 3
	Additional file 3
	Multimorbidity patterns in women aged >80 years across the period analysed. Patterns defined by prevalence >20% and ratio O/E >2.
		2009				2014
	Nonspecific pattern, n=11,455 (34.3%)				Nonspecific pattern, n=17,439 (35.0%)
				O/E	Stable in the pattern, n=7,565 (66.0%)			O/E
			Pre*	ratio			Pre*	ratio
	Code&	Disease			Code&	Disease
	K86	Hypertension, uncomplicated	0.742471	0.933377	K86	Hypertension, uncomplicated	0.721372	0.920892
	T93	Lipid disorder	0.35478	0.76216	T93	Lipid disorder	0.436034	0.830304
	L91	Osteoarthritis, other	0.226539	0.710619	L95	Osteoporosis	0.262744	0.832897
	L95	Osteoporosis	0.200873	0.697859	L91	Osteoarthritis, other	0.216756	0.69662
					F92	Cataract	0.214519	0.718372
	Muskuloskeletal pattern n=5,382 (16.1%)				Muskuloskeletal pattern n=8,502 (17.0%)
				O/E	Stable in the pattern, n=3,370 (62.6%)			O/E
			Pre*	ratio			Pre*	ratio
	Code&	Disease			Code&	Disease
	K86	Hypertension, uncomplicated	0.831475	1.04527	K86	Hypertension, uncomplicated	0.772054	0.985592
	T93	Lipid disorder	0.596061	1.2805	T93	Lipid disorder	0.642908	1.22424
	F92	Cataract	0.506689	1.78798	L95	Osteoporosis	0.473536	1.5011
	L95	Osteoporosis	0.489038	1.69898	F92	Cataract	0.468008	1.56724
	L91	Osteoarthritis, other	0.453177	1.42155	L90	Osteoarthritis of knee	0.451776	1.79646
	L90	Osteoarthritis of knee	0.42029	1.88865	L91	Osteoarthritis, other	0.444248	1.42775
	K95	Varicose veins of leg	0.404682	1.9045	K95	Varicose veins of leg	0.396613	1.70778
	L92	Shoulder syndrome	0.331661	3.01971	L92	Shoulder syndrome	0.374265	2.71826
	H86	Deafness	0.293571	1.8067	L99	Musculoskeletal disease, other	0.320278	2.17201
	P76	Depressive disorder	0.292828	1.15317	P76	Depressive disorder	0.306751	1.17704
	L99	Musculoskeletal disease, other	0.269417	2.38481	T82	Obesity	0.294166	1.2139
	L86	Back syndrome with radiating pain	0.256224	2.82607	L86	Back syndrome with radiating pain	0.290637	2.55087
	T82	Obesity	0.246005	1.27688	H86	Deafness	0.264526	1.6233
	U99	Urinary disease, other	0.243776	0.954272	L83	Neck syndrome	0.224065	2.92927
	P74	Anxiety disorder/anxiety state	0.222222	1.92477	P74	Anxiety disorder/anxiety state	0.215361	1.6062
	S99	Skin disease, other	0.212932	2.41059	S99	Skin disease, other	0.212891	2.15436
	L89	Osteoarthritis of hip	0.195281	2.40448	L89	Osteoarthritis of hip	0.201247	2.30775
	L83	Neck syndrome	0.177629	3.01384	L85	Acquired deformity of spine	0.169725	3.18649
	L85	Acquired deformity of spine	0.15366	3.17204	L84	Back syndrome without radiating pain	0.13538	2.83832
	N93	Carpal tunnel syndrome	0.124117	2.92924	N93	Carpal tunnel syndrome	0.131616	2.63866
	L84	Back syndrome without radiating pain	0.123188	3.02472	H82	Vertiginous syndrome	0.0937426	2.08623
	H82	Vertiginous syndrome	0.115199	2.32919	S86	Dermatitis, seborrhoeic	0.0929193	2.81748
	S77	Malignant neoplasm of skin	0.113155	2.0622	N89	Migraine	0.0326982	2.45556
	S86	Dermatitis, seborrhoeic	0.0880713	2.99013	S87	Dermatitis/atopic eczema	0.0288167	2.10704
	S87	Dermatitis/atopic eczema	0.033259	2.49943
	H84	Presbycusis	0.0276849	2.41733
	Neuropsychiatric pattern, n=5,007 (15.0%)				Neuropsychiatric pattern n=6,808 (13.7%)
				O/E	Stable in the pattern, n=3,241 (64.7%)			O/E
			Pre*	ratio			Pre*	ratio
	Code&	Disease			Code&	Disease
	K86	Hypertension, uncomplicated	0.707809	0.889803	K86	Hypertension, uncomplicated	0.725684	0.926398
	P76	Depressive disorder	0.556621	2.19201	T93	Lipid disorder	0.616482	1.17392
	T93	Lipid disorder	0.536249	1.152	P76	Depressive disorder	0.551835	2.11745
	P70	Dementia	0.478929	2.58788	P70	Dementia	0.437391	3.32876
	L91	Osteoarthritis, other	0.400639	1.25675	L91	Osteoarthritis, other	0.390798	1.25597
	L95	Osteoporosis	0.387458	1.34608	L95	Osteoporosis	0.388759	1.23236
	K90	Stroke/cerebrovascular accident	0.276213	2.76478	K90	Stroke/cerebrovascular accident	0.24767	3.30095
	F92	Cataract	0.233074	0.82246	F92	Cataract	0.247379	0.828412
	U99	Urinary disease, other	0.216497	0.847488	T90	Diabetes, non-insulin dependent	0.219715	0.967853
	N87	Parkinsonism	0.144598	4.30216	U99	Urinary disease, other	0.203844	0.893763
	K89	Transient cerebral ischaemia	0.137607	2.94049	P71	Organic psychosis, other	0.152592	3.10278
	K91	Cerebrovascular disease	0.118035	3.69253	N87	Parkinsonism	0.133227	4.62358
	P71	Organic psychosis, other	0.116038	2.32925	K76	Ischaemic heart disease without angina	0.120559	2.43163
	N99	Neurological disease, other	0.0930697	3.48928	K89	Transient cerebral ischaemia	0.113716	2.9764
	N88	Epilepsy	0.0615139	4.59185	K91	Cerebrovascular disease	0.107164	3.73205
	D93	Irritable bowel syndrome	0.0545237	3.69105	N99	Neurological disease, other	0.103378	3.93498
	D86	Peptid ulcer, other	0.03575	2.00933	K74	Ischaemic heart disease with angina	0.0618812	2.02646
					K75	Acute myocardial infarction	0.0551835	2.52831
					N88	Epilepsy	0.0513978	4.2638
					B81	Anaemia, Vit B12/folate deficiency	0.0499418	2.10472
					D93	Irritable bowel syndrome	0.040332	2.46836
	Endocrine-metabolic pattern, n=4,286 (12.8%)				Endocrine-metabolic pattern n=6,662 (13.4%)
				O/E	Stable in the pattern, n=2,693 (62.8%)			O/E
			Pre*	ratio			Pre*	ratio
	Code&	Disease			Code&	Disease
	K86	Hypertension, uncomplicated	0.962669	1.21019	K86	Hypertension, uncomplicated	0.964275	1.23098
	T90	Diabetes, non-insulin dependent	0.718852	3.17065	T90	Diabetes, non-insulin dependent	0.741069	3.26444
	T93	Lipid disorder	0.677322	1.45506	T93	Lipid disorder	0.691684	1.31712
	U99	Urinary disease, other	0.535464	2.0961	T82	Obesity	0.526869	2.17417
	T82	Obesity	0.434438	2.25492	U99	Urinary disease, other	0.45752	2.00602
	F92	Cataract	0.330378	1.16582	L90	Osteoarthritis of knee	0.330832	1.31553
	L91	Osteoarthritis, other	0.304946	0.956572	F92	Cataract	0.32888	1.10134
	L90	Osteoarthritis of knee	0.283481	1.27387	L91	Osteoarthritis, other	0.268238	0.862076
	B82	Anaemia, other/unspecified	0.280448	1.99845	B82	Anaemia, other/unspecified	0.232213	1.95099
	T99	Endocrine/metabolic/nutritional disease, other	0.24405	2.15971	T99	Endocrine/metabolic/nutritional disease, other	0.230111	2.03791
	P76	Depressive disorder	0.217685	0.857258	P76	Depressive disorder	0.207445	0.79599
	F83	Retinopathy	0.139991	6.91517	F83	Retinopathy	0.149505	6.27945
	N94	Peripheral neuritis/neuropathy	0.0772282	4.50727	N94	Peripheral neuritis/neuropathy	0.082858	4.1713
	K75	Acute myocardial infarction	0.0664956	2.27843	T92	Gout	0.0504353	3.37181
	T92	Gout	0.0548297	3.40188
	Cardiovascular pattern, n=4,111 (12.3%)				Cardiovascular pattern, n=5,279 (10.6%)
				O/E	Stable in the pattern, n=2,599 (63.2%)			O/E
			Pre*	ratio			Pre*	ratio
	Code&	Disease			Code&	Disease
	K86	Hypertension, uncomplicated	0.857942	1.07854	K86	Hypertension, uncomplicated	0.863421	1.10223
	K77	Heart failure	0.659937	4.48296	K78	Atrial fibrillation/flutter	0.606744	4.21078
	K78	Atrial fibrillation/flutter	0.624179	3.43488	K77	Heart failure	0.591589	5.67172
	T93	Lipid disorder	0.449282	0.965176	T93	Lipid disorder	0.522447	0.994853
	K83	Heart valve disease NOS	0.426417	4.67702	K83	Heart valve disease NOS	0.467513	5.20687
	U99	Urinary disease, other	0.40866	1.59972	U99	Urinary disease, other	0.3853	1.68937
	L91	Osteoarthritis, other	0.300414	0.942353	L95	Osteoporosis	0.308581	0.978199
	L95	Osteoporosis	0.289224	1.0048	L91	Osteoarthritis, other	0.304414	0.97834
	K84	Heart disease, other	0.258575	2.14094	T82	Obesity	0.293806	1.21242
	F92	Cataract	0.245926	0.867811	F92	Cataract	0.291343	0.975637
	K95	Varicose veins of leg	0.230844	1.08639	K95	Varicose veins of leg	0.285471	1.22921
	L90	Osteoarthritis of knee	0.211627	0.950987	K84	Heart disease, other	0.272021	2.31505
	T82	Obesity	0.20433	1.06056	L90	Osteoarthritis of knee	0.265202	1.05456
	P76	Depressive disorder	0.202141	0.796042	P76	Depressive disorder	0.224853	0.862787
	T90	Diabetes, non-insulin dependent	0.198249	0.874417	T90	Diabetes, non-insulin dependent	0.218981	0.964621
	K76	Ischaemic heart disease without angina	0.172707	2.76481	K87	Hypertension, complicated	0.180148	3.78008
	K87	Hypertension, complicated	0.137436	3.04179	K76	Ischaemic heart disease without angina	0.141315	2.85026
	R95	Chronic obstructive pulmonary disease	0.13476	2.68094	K71	Rheumatic fever/heart disease	0.139041	8.11184
	K71	Rheumatic fever/heart disease	0.126003	6.79646	R95	Chronic obstructive pulmonary disease	0.131843	2.94334
	R99	Respiratory disease, other	0.112138	2.07075	R99	Respiratory disease, other	0.120099	2.10594
	K74	Ischaemic heart disease with angina	0.0972999	2.6914	K74	Ischaemic heart disease with angina	0.0918735	3.00863
	K75	Acute myocardial infarction	0.0807589	2.76715	K80	Cardiac arrhythmia NOS	0.0748248	2.34132
	K79	Paroxysmal tachycardia	0.028217	2.71159	K75	Acute myocardial infarction	0.0628907	2.88143
					T92	Gout	0.0314453	2.10225
					K79	Paroxysmal tachycardia	0.0284145	2.63269
	Digestive pattern, n=3,201 (9.6%)				Digestive pattern. n=5,190 (10.4%)
				O/E	Stable in the pattern, n=1,901 (59.4%)			O/E
			Pre*	ratio			Pre*	ratio
	Code&	Disease			Code&	Disease
	K86	Hypertension, uncomplicated	0.757576	0.952366	K86	Hypertension, uncomplicated	0.77264	0.98634
	D98	Cholecystitis/cholelithiasis	0.362699	3.61639	L95	Osteoporosis	0.391908	1.24234
	L91	Osteoarthritis, other	0.337082	1.05738	L91	Osteoarthritis, other	0.366859	1.17903
	L95	Osteoporosis	0.329897	1.14611	D98	Cholecystitis/cholelithiasis	0.340462	3.8174
	F92	Cataract	0.323961	1.14318	F92	Cataract	0.340077	1.13884
	P76	Depressive disorder	0.296157	1.16629	P76	Depressive disorder	0.323121	1.23985
	K95	Varicose veins of leg	0.281475	1.32467	K95	Varicose veins of leg	0.313873	1.35151
	L90	Osteoarthritis of knee	0.279913	1.25784	T93	Lipid disorder	0.299807	0.570898
	T93	Lipid disorder	0.268666	0.577165	U99	Urinary disease, other	0.299615	1.31367
	T82	Obesity	0.260856	1.35396	D92	Diverticular disease	0.278613	2.85004
	D99	Disease digestive system, other	0.256482	4.26518	L90	Osteoarthritis of knee	0.272832	1.0849
	U99	Urinary disease, other	0.253358	0.991784	T82	Obesity	0.262235	1.08214
	D92	Diverticular disease	0.251796	2.77815	D99	Disease digestive system, other	0.252794	4.61423
	T90	Diabetes, non-insulin dependent	0.241799	1.06651	D72	Viral hepatitis	0.218304	8.12985
	D72	Viral hepatitis	0.228054	9.09008	B82	Anaemia, other/unspecified	0.21657	1.81957
	B82	Anaemia, other/unspecified	0.204936	1.46036	D97	Liver disease NOS	0.208285	6.03701
	D97	Liver disease NOS	0.200875	7.9593	T90	Diabetes, non-insulin dependent	0.202505	0.892043
	X99	Genital disease, other	0.143393	3.37938	R99	Respiratory disease, other	0.136994	2.40221
	R99	Respiratory disease, other	0.14308	2.64213	D81	Congenital anomaly digestive system	0.116956	2.737
	D81	Congenital anomaly, digestive system	0.11184	2.80582	X99	Genital disease, other	0.110597	2.3354
	R95	Chronic obstructive pulmonary disease	0.103405	2.05715	K94	Phlebitis/thrombophlebitis	0.0639692	2.27375
	K94	Phlebitis/thrombophlebitis	0.0959075	2.76019	D75	Malignant neoplasm colon/rectum	0.061079	2.24451
	D75	Malignant neoplasm, colon/rectum	0.0862231	2.6873	T81	Goitre	0.0601156	2.03262
	D86	Peptic ulcer, other	0.0587316	3.30101	D86	Peptic ulcer, other	0.0518304	3.47438
	A70	Tuberculosis	0.0571696	4.47744	B83	Purpura/coagulation defects	0.0489403	3.29835
	X77	Malignant neoplasm, genital, female, other	0.0565448	5.29684	A70	Tuberculosis	0.0458574	4.06771
	B83	Purpura/coagulation defects	0.0515464	3.60631	D93	Irritable bowel syndrome	0.0356455	2.18154
	K93	Pulmonary embolism	0.0434239	4.11383	L88	Rheumatoid/seropositive arthritis	0.0352601	2.61648
	D85	Duodenal ulcer	0.0421743	2.59264	X77	Malignant neoplasm, genital, female, other	0.0327553	3.19492
	A79	Malignancy NOS	0.0390503	3.85227	D85	Duodenal ulcer	0.0315992	2.05477
					B75	Benign/unspecified neoplasm, blood	0.0314066	2.70421
